# Supplementary material for: A Retrospective Analysis of Characteristics Favouring In-Hospital Resuscitation Plan Completion, Their Timing, and Associated Outcomes
Source: J Clin Med. 2024 Jul 13;13(14):4098. doi: 10.3390/jcm13144098 (PMC11277889; doi:10.3390/jcm13144098)
Supplement: Supplementary file 1 [file jcm-13-04098-s001.zip]

Archive with 1 entries (1 files):
- jcm-3075768-Additional File S1.pdf
